# Supplementary material for: Inhibition of Human Osteoclast Differentiation by Kynurenine through the Aryl-Hydrocarbon Receptor Pathway
Source: Cells. 2021 Dec 10;10(12):3498. doi: 10.3390/cells10123498 (PMC8700497; doi:10.3390/cells10123498)
Supplement: Supplementary file 1 [file cells-10-03498-s001.zip]

Archive with 1 entries (1 files):
- cells-1413967-supplementary.pdf
